# Supplementary material for: Visualizing and Quantifying mRNA Localization at the Invasive Front of 3D Cancer Spheroids
Source: Methods Mol Biol. Author manuscript; Available in PMC 2023 Aug 9. (PMC10411857; doi:10.1007/978-1-0716-2887-4_16)
Supplement: Raw-example data.csv [file NIHMS1919106-supplement-Raw-example_data_csv.csv]

X	Y	Z	nuclear dist	side dist1	invasive dist	side dist2	type of spot	Image
205	111	5	239.766556	7.81025	178.997208	19.104973	2	1
236	156	5	193.002594	15	222.697098	16.124516	2	1
286	215	5	129.769028	20	293.838379	14.866069	2	1
293	222	5	120.540451	21.633308	303.402374	14.142136	2	1
355	254	5	51.244511	20.615528	373.096497	17	2	1
85	54	6	372.538574	5.830952	52.345009	20.518284	2	1
99	66	6	354.644897	8.944272	68.066147	18.681541	2	1
136	83	6	313.944275	17.029387	105.929222	11	2	1
137	74	6	317.176605	8	106.117859	19.924858	2	1
143	81	6	308.609772	13.341664	112.641022	14.317822	2	1
155	80	6	298.484497	9.848858	124.486946	17.720045	2	1
157	83	6	295.296448	12.165525	126.775391	15.297058	1	1
162	87	6	289	13.416408	132.230865	12.369317	2	1
171	92	6	278.705933	13.416408	141.876709	10.29563	2	1
177	92	6	273.424591	10.770329	147.800537	14.142136	2	1
186	99	6	262.177429	12.041595	157.876541	14.866069	2	1
198	111	6	245.977646	12.727922	172.20047	14.142136	2	1
199	111	6	245.087738	12.041595	173.170441	14.866069	1	1
210	117	6	232.561813	8.485281	185.324036	18.384777	2	1
228	137	6	207.646332	9.219544	208.405853	17.888544	2	1
253	172	6	171.746902	10.630146	244.730469	21.633308	2	1
259	190	6	161.409424	15.556349	258.118195	15.811388	2	1
275	198	6	144.183914	12.206555	276.001801	20.518284	2	1
298	212	6	119.507324	10.630146	302.882813	25	2	1
307	216	6	110.072701	9.433981	312.705933	28.017851	2	1
327	232	6	85.428329	13.038404	337.91272	29.681644	2	1
337	240	6	73.006851	15.231546	350.538147	28.160255	2	1
351	241	6	59.808025	10.29563	363.296021	30	2	1
359	258	6	46.32494	22.825424	378.556458	12.649111	2	1
374	254	6	33.541019	16.27882	389.710144	13.038404	2	1
74	57	7	381.057739	13.892444	41.976185	12.369317	1	1
80	60	7	374.350098	13.416408	48.507732	12.727922	1	1
91	72	7	359.272888	18.357559	60.074955	10.198039	2	1
105	72	7	346.619385	11.401754	74.060783	15.231546	2	1
106	78	7	343.141357	17.088007	75.538071	10.049875	2	1
109	74	7	342.147644	12.369317	78.160095	14.56022	2	1
116	82	7	332.388336	19.235384	85.988373	8.062258	1	1
127	85	7	321.1604	20.880613	97.324203	7.071068	2	1
171	88	7	280.608276	10	141.283401	13.928389	1	1
212	126	7	226.790649	14.142136	189.763016	13.453624	1	1
219	124	7	221.370728	7.81025	195.880066	19.79899	2	1
313	215	7	104.307236	5.385165	317.553131	32.55764	2	1
364	246	7	45.88028	9.848858	377.118011	23.086792	1	1
370	256	7	36.400551	18	387.156311	12.041595	1	1
380	251	7	29.15476	15.811388	393.605133	16.124516	1	1
34	56	8	417.825317	8	7.28011	11.18034	1	1
44	53	8	409.913391	7	12.083046	13	1	1
61	50	8	395.809296	8.062258	28.071337	16.031219	1	1
88	58	8	368.057068	8.062258	55.901699	19.416489	1	1
95	76	8	353.967499	19.416489	64.381676	8.062258	1	1
148	87	8	301.424957	18.110771	118.376518	9.486833	1	1
159	89	8	290.723236	16.552946	129.553085	10	1	1
210	117	8	232.561813	8.485281	185.324036	18.384777	1	1
78	57	13	377.461243	12.041595	45.891174	13.892444	1	1
291	111	2	9.219544	70.092796	374.525024	31.38471	2	2
277	157	3	56.568542	40.261642	330.552582	28.160255	1	2
282	155	3	54.083271	45.607018	335.410187	24.166092	2	2
260	150	4	51.971146	27.294687	324.710632	46.486557	2	2
263	162	4	63.387695	25.495098	317.493317	39.395432	2	2
234	102	5	8	14.21267	349	87.846458	1	2
257	159	5	61.204575	20.615528	315.868652	46.097721	2	2
270	167	5	67.364677	31.575306	318.452515	31.016125	2	2
285	150	5	48.662102	49.979996	341.118744	23.086792	2	2
237	124	6	29.068884	14.56022	331.990967	77.16217	2	2
248	149	6	52.345009	17	318.025146	57.939625	2	2
256	170	6	72.249565	17.262676	306.863159	43.011627	2	2
264	172	6	73.1642	25.019993	310.71048	34.785053	2	2
306	111	6	7.28011	84.646324	384.192657	17.464249	1	2
248	155	7	58.309521	14.317822	313.292206	55.946404	2	2
257	171	7	73.1642	18.110771	306.771912	41.761227	2	2
269	180	7	80.399002	29.017237	308.327759	27.202942	2	2
284	166	7	64.629715	45.541191	328.823669	18.384777	2	2
144	281	8	203.924011	19.697716	150	28.178005	2	2
238	129	8	33.955853	14.317822	328.390015	74.46476	1	2
246	225	8	128.003906	26.076809	260.461121	20.518284	2	2
252	161	8	63.788715	15.231546	311.133423	49.979996	2	2
260	173	8	74.672615	21	307.278381	38.275318	2	2
264	188	8	88.955048	24.186773	299.113678	26.627054	2	2
268	182	8	82.492424	28	306.197662	26.907248	1	2
289	166	8	63.953106	50.487621	332.340179	13.601471	2	2
153	283	9	202.484573	25.495098	154.029221	21.954498	2	2
233	236	9	140.577377	25.238859	243.446091	24.839485	2	2
248	149	9	52.345009	17	318.025146	57.939625	1	2
250	166	9	69.050705	12.041595	306.008179	49.979996	2	2
259	203	9	104.560989	25.059929	285.007019	22.203604	2	2
260	210	9	111.305885	29.15476	280.921692	17.492855	2	2
291	155	9	52.773098	54.341511	341.591858	15.811388	1	2
123	291	10	221.819748	18.788294	129.849915	31.240999	2	2
150	277	10	197.952011	18.788294	156.818359	28.653097	2	2
212	253	10	160.131195	28.301943	216.490189	20.591261	2	2
233	219	10	123.685081	12.041595	255.274368	34.409302	2	2
238	109	10	14.035668	19.646883	345.137665	81.596565	2	2
251	151	10	54.083271	18.788294	318.290741	54.424259	2	2
255	192	10	94.201912	16.552946	289.968964	31.890438	2	2
258	157	10	59.135437	22.36068	318.044037	45.88028	2	2
260	200	10	101.434708	24.596748	287.814178	23.021729	1	2
294	150	10	47.381432	58.523499	347.27655	14.764823	2	2
49	387	11	341.631378	15	14.866069	12.727922	1	2
60	375	11	325.719208	13.416408	26.683329	11.18034	1	2
80	350	11	294.105438	18.384777	57.245087	11.313708	1	2
93	342	11	280.893219	28.160255	70.724815	9.848858	1	2
113	292	11	227.37854	14.422205	123.943535	36.055511	2	2
166	283	11	198.365829	31.304953	162.689896	15.652476	2	2
168	263	11	178.67569	14.764823	178.997208	32.249031	2	2
185	250	11	161.533279	11.401754	199.904984	35.777088	2	2
195	253	11	162.431519	19.209373	204.413803	28.600698	2	2
202	247	11	155.425217	17.888544	213.588394	30.413813	2	2
206	250	11	157.917694	22.472204	214.254517	25.942244	2	2
206	255	11	162.889526	26.832815	210.760529	21.470911	2	2
207	251	11	158.80806	23.853722	214.263855	24.596748	2	2
212	244	11	151.198547	20.808653	222.739761	28.635643	2	2
225	231	11	136.623566	17.029387	241.124451	34.014702	2	2
233	257	11	161.372238	43.011627	229.732452	7.211102	2	2
255	193	11	95.189285	17	289.249023	31.240999	1	2
259	156	11	58.051701	23.706539	319.452667	45.221676	1	2
261	204	11	105.223572	27.294687	285.758636	20	1	2
265	162	11	63.150612	27.459061	318.813416	37.576588	2	2
268	196	11	96.420952	30.083218	296.346069	18.867962	2	2
269	192	11	92.347168	29.832869	299.843292	20.248457	2	2
271	174	11	74.242844	31.780497	314.035034	27.513634	2	2
274	186	11	85.708809	34.014702	307.611755	19.723083	2	2
280	170	11	69.180923	41.109608	323.167145	20.615528	2	2
305	115	11	11.401754	82.710335	380.522003	17	2	2
40	390	12	348.852417	12.806249	13.892444	17.804493	1	2
176	257	12	170.601883	13	188.73262	34	2	2
182	268	12	179.738693	25.495098	184.58873	21.470911	2	2
185	272	12	182.989075	30.413813	183.853195	16.552946	2	2
195	244	12	153.574081	11.661903	211.021332	36.23534	2	2
199	250	12	158.823807	18.867962	209.346603	29.068884	1	2
203	266	12	174.152237	34.409302	201.06218	13.416408	2	2
209	235	12	142.688477	11.661903	227.114502	38.013157	2	2
212	254	12	161.124176	29.15476	215.807785	19.697716	1	2
239	243	12	146.768524	34.409302	243.287903	15.811388	2	2
242	252	12	155.293274	43.56604	239.885391	7.615773	2	2
246	242	12	144.886169	37.643059	249.288986	10.816654	2	2
247	203	12	106.066017	14.422205	276.501343	32.202484	2	2
254	212	12	114.127121	25.238859	275.1745	21.260292	2	2
261	180	12	81.498466	21.023796	302.803558	33.600594	2	2
263	201	12	101.965683	27.730848	289.276672	20	2	2
63	366	13	316.431671	9.899495	36.138622	13.601471	1	2
193	250	13	159.840546	15.6205	205.23645	32.202484	1	2
221	246	13	152.069061	27.294687	227.846436	22.36068	1	2
237	255	13	158.911926	43.56604	234.104675	7.211102	2	2
242	221	13	124.579292	20.591261	260.276764	26.076809	1	2
156	240	0	138.311249	36.67424	88.769363	23.259407	2	3
159	236	0	133.958954	37.576588	93.621582	21.931713	2	3
160	187	1	85.28775	22.203604	140.13208	33.37664	2	3
161	186	2	84.17244	23.345236	141.382462	32.55764	2	3
154	257	3	155.425217	42.485291	72.449982	12.041595	2	3
173	235	3	131.240234	49.648766	100.84642	9.486833	2	3
131	272	4	172.235306	34.828148	50.447994	17	2	3
155	143	4	42.190044	25.317978	181.603958	48.270073	2	3
170	168	4	65.192024	34.525352	161.276154	26.925823	2	3
189	181	4	75.663727	51.788029	156.108932	6	2	3
115	279	5	180.737381	29	42.047592	21.023796	1	3
116	282	5	183.575592	31.890438	39.012817	17.888544	2	3
137	252	5	152.029602	25.238859	71.309189	27.202942	2	3
156	151	6	50.08992	24.738634	173.979889	45.122055	2	3
107	290	7	192.844498	31.827662	32.572994	15.231546	2	3
187	174	7	69.050705	50.635956	161.644669	9.055386	2	3
189	163	7	57.870544	54.129475	172.539856	10.198039	2	3
83	331	8	237.928558	29.732138	21.470911	14.142136	2	3
84	325	8	231.864182	35.735138	26.400757	9.433981	2	3
87	306	8	212.708725	29.832869	33.541019	13.453624	2	3
151	152	8	51.623638	19.646883	172.002914	49.648766	2	3
180	170	8	65.924202	44.181442	162.689896	16.763054	2	3
78	328	9	236.279495	31.400637	26.24881	16.124516	2	3
99	336	9	239.534973	34.713108	10.29563	15.811388	1	3
61	328	10	241.298569	26.870058	33.105892	32.015621	2	3
98	335	10	238.723694	34.655445	11.661903	14.56022	1	3
103	328	10	230.982681	43.139309	15.264338	8.062258	1	3
163	157	10	55.145264	30.083218	169.799881	36.687874	2	3
79	344	11	251.509445	16.155495	11.18034	26.925823	1	3
168	216	11	113	36.67424	115.550858	20.880613	2	3
184	208	11	103.097038	48.08326	129.769028	6.324555	2	3
56	302	12	218.769287	5.656854	58.872746	40.249222	2	3
166	218	13	115.260574	35.777088	112.924751	22.36068	1	3
167	236	14	132.966156	44.721359	97.061836	14.764823	1	3
178	198	14	93.904205	40.199501	136.058807	14	2	3
188	186	14	80.752708	50.159744	151.168777	6	1	3
168	234	15	130.862518	44.721359	99.297531	14.56022	1	3
180	200	17	95.63472	42.426407	135.085159	11.7047	1	3
180	225	17	120.503113	51.429562	113.0177	7.211102	1	3
108	188	5	97.621719	24.166092	186.753845	36.67424	2	4
115	182	5	91.087868	28.635643	191.02356	31.320919	2	4
127	163	5	71.063354	32.893768	207.761887	25	2	4
108	208	6	117.515953	31.780497	167.44252	31.320919	2	4
111	196	6	105.304321	29.966648	178.263855	31.575306	2	4
119	138	7	47	22	233.636475	39.051247	2	4
120	162	7	70.710678	26	209.773682	31.953091	1	4
101	211	8	121.202309	26.57066	166.652328	37.336308	1	4
105	222	8	131.745972	34.539833	154.951599	30.364452	2	4
175	101	8	5	72.006943	268.60379	7.071068	2	4
88	246	9	157.276825	28.231188	139.588684	40.792156	2	4
97	210	9	120.503113	22.472204	168.908264	41.436699	2	4
101	216	9	126.194298	28.635643	161.919739	35.902645	2	4
124	197	9	105.171288	42.379242	174.59668	18.681541	2	4
84	251	10	162.778992	26.57066	137.200577	43.931767	2	4
91	238	10	148.973145	27.856777	145.361618	39.812057	2	4
96	224	10	134.53624	27.202942	156.169785	38.600517	2	4
99	232	10	142.284927	33.105892	147.627914	33.526108	2	4
115	208	10	116.965805	38.275318	165.656265	24.515301	1	4
126	154	10	62.128899	30.066593	216.815582	28.160255	1	4
78	266	11	178.538513	26.925823	128.003906	48	2	4
93	249	11	159.705978	34.014702	134.614258	35.355339	1	4
101	237	11	147.105408	36.769554	142.242752	30.364452	2	4
102	204	11	114.157784	24.698177	173	38.078865	2	4
104	193	11	103.077644	22.36068	182.964478	39.051247	2	4
118	174	11	82.873398	28.460499	198.295227	30.675724	2	4
78	265	12	177.552811	26.57066	128.809937	48.010414	2	4
89	232	12	143.265488	23.769728	151.637726	43.174065	2	4
89	263	12	174.040222	35.846897	124.34227	37.121422	2	4
91	226	12	137.05838	23.259407	156.262604	42.953465	2	4
91	256	12	166.86821	34.928497	129.375427	36.221542	2	4
97	244	12	154.392365	35.777088	137.382675	32.55764	1	4
106	236	12	145.581589	41.109608	141.396606	25.709921	1	4
113	240	12	148.973145	49.040798	135.35878	18.027756	2	4
118	221	12	129.556931	46.097721	152.31546	18.248287	2	4
100	320	13	229.786865	14.317822	72.862885	50.990196	2	4
113	239	13	147.979721	48.703182	136.312149	18.248287	2	4
118	218	13	126.570137	44.944408	155.232086	18.973665	2	4
122	389	13	296.609161	18.384777	33.955853	58.728188	2	4
127	402	13	309.095459	8.062258	27.586229	65.604881	1	4
69	282	14	195.920898	22.825424	121.630585	58.694122	2	4
84	271	14	182.584229	31.144823	120.432556	42.107006	2	4
98	305	14	215.027908	15	85.041168	44.407207	2	4
100	331	14	240.750916	13	65.802734	56.320511	1	4
103	266	14	175.729904	42.190044	114.934761	23	2	4
106	337	14	246.172699	18.681541	57.428215	51.419842	2	4
115	233	14	141.795624	48.104053	141.481445	18.027756	2	4
90	299	15	209.773682	8.944272	94.847244	47.201694	1	4
98	309	15	219.009125	14.142136	82.073135	46.8615	2	4
111	293	15	201.896011	30.463093	87.321243	26.907248	2	4
114	386	15	294.241394	15.811388	41	62.289646	2	4
99	309	16	218.915512	15.132746	81.394104	46.043457	2	4
111	271	16	180.005554	43.139309	107.018692	15.297058	2	4
112	374	16	282.492493	17.464249	41.012192	56.603886	2	4
69	288	17	201.804367	17.492855	117.388245	60.406952	1	4
75	283	17	195.800919	19.646883	116.777565	53.160137	2	4
95	264	17	174.484955	40.496914	120.440857	31.064449	2	4
98	255	17	165.30275	41.109608	127.01181	29.427877	2	4
106	255	17	164.514435	48.332184	123.693169	21.587032	1	4
109	373	17	281.7836	14.866069	44	58.66856	1	4
113	290	17	198.728455	33.541019	89.005615	23.43075	2	4
78	270	18	182.48288	28.635643	124.807854	48.041649	2	4
86	280	18	191.26944	22.561028	112.004463	41.761227	2	4
111	328	18	236.763596	24.020824	59.396969	44.911022	2	4
112	289	18	197.820633	33.105892	90.354858	23.600847	2	4
115	338	19	246.375732	27.294687	49.67897	42.755116	2	4
121	347	19	254.786179	32.55764	39.408119	38.470768	2	4
123	332	19	239.676865	36	48.270073	33.734257	2	4
200	371	19	273.183075	74.276512	10.440307	8.062258	1	4
52	312	20	228.954147	17.804493	116.46888	86.092972	1	4
97	315	20	225.077759	12.165525	78.492035	51.224995	1	4
106	331	20	240.201996	19	61.073727	50.358715	1	4
127	336	20	243.392685	39.458839	42.638012	30.594116	1	4
238	396	20	301.841003	95.603348	10.630146	13.038404	1	4
112	312	21	220.735138	27.459061	70.802544	36.67424	1	4
237	386	21	291.809875	97.862144	15.811388	8.062258	1	4
105	151	24	61.073727	9	223.439026	49.244289	2	4
118	335	24	243.090515	30.805843	49.497475	39.293766	2	4
94	414	0	25.96151	35.114101	406.054169	54.451813	2	5
94	423	0	17.464249	32.280025	414.575684	61.220913	2	5
95	424	0	17	31.016125	415.207184	62.625874	2	5
102	439	0	5.09902	19.646883	427.383911	78.644768	2	5
103	433	0	11.18034	20.615528	421.35257	74.652527	1	5
104	415	0	28.460499	25.298222	403.867554	61.619801	2	5
105	433	0	11.7047	18.681541	420.773102	75.927597	2	5
115	357	0	86.64872	36.67424	345.325928	24.413111	2	5
121	371	0	75.584389	25.059929	356.799652	38.948685	1	5
121	402	0	46.486557	13.601471	386.534607	62.801273	1	5
102	427	1	16.492422	23.409399	415.914642	69.426216	2	5
110	397	1	47.434166	25.632011	384.896088	51.739735	2	5
106	424	2	20.615528	20.615528	411.868896	69.814041	1	5
117	388	2	58.189346	21.84033	374.225861	49.517673	2	5
122	372	2	74.946648	23.706539	357.463287	40.36087	2	5
103	405	3	37.576588	29.732138	394.656799	53.413483	2	5
105	357	3	83.216583	45.617977	348.668884	18.027756	1	5
109	391	3	52.801514	28.460499	379.486481	46.669048	2	5
110	353	3	88.769363	42.941822	343.198181	18.357559	2	5
126	374	3	74.330345	19.235384	358.240143	44.553337	2	5
133	335	3	113.529732	31.304953	318.863617	19.104973	2	5
151	315	3	137.539078	26.172504	294.703247	19.104973	2	5
96	426	4	15.524175	29.410883	416.792511	64.815125	2	5
101	420	4	22.803509	26.57066	409.542419	63.600315	2	5
135	327	4	121.757957	33.105892	310.628387	14.866069	2	5
139	330	4	120.16655	28.178005	312.360382	19.849434	2	5
152	315	4	137.767914	25.455845	294.450348	19.849434	2	5
81	369	5	63.89053	62.032249	368.708557	12.041595	2	5
117	356	5	88.25531	35.355339	343.739716	24.839485	2	5
123	363	5	83.815269	26.832815	348.565643	34.058773	2	5
133	355	5	94.578011	21.931713	338.044373	34.409302	2	5
150	338	5	114.982605	14.764823	317.238068	33.421551	2	5
154	325	5	128.576828	17.691807	303.659363	28.017851	2	5
157	301	5	152.554901	30.479502	279.64621	14.866069	2	5
194	253	5	209.504181	46.872166	225.284271	21.023796	1	5
195	254	5	208.925827	45.705578	226.134918	22.36068	1	5
117	380	6	65.787537	24.596748	366.580139	43.278172	2	5
124	352	6	94.540993	31.304953	337.769165	26.24881	2	5
128	348	6	99.62429	29.529646	332.758179	25.806976	1	5
144	324	6	127.28315	26.419689	305.221222	19.79899	1	5
145	317	6	134.346573	29.681644	298.211334	16.124516	2	5
147	332	6	120.074974	20.124611	312.161804	27.459061	2	5
157	313	6	140.943253	22.803509	291.290222	22.627417	1	5
159	293	6	160.801117	33.970577	271.400085	10.816654	2	5
159	301	6	153.052277	29	279.159454	16.27882	1	5
162	323	6	132.815659	12.727922	299.908325	32.649654	2	5
164	316	6	140.089264	15.556349	292.643127	29.698484	2	5
168	307	6	149.893295	18.357559	283.00708	26.870058	2	5
171	294	6	163.174759	24.083189	269.668304	20.808653	2	5
194	273	6	190.924072	27.513634	245.097946	30.805843	2	5
212	225	6	242.156967	73.061615	195.501923	20.615528	1	5
241	104	6	365.603607	25.632011	74.672615	6	1	5
242	176	6	299.020081	47.759815	146.27713	8	2	5
280	295	6	222.072067	14.035668	266.582062	55.901699	2	5
280	306	6	214.590302	12	277.519379	65.795135	2	5
71	385	7	45.310043	66.407829	387.362885	17.691807	2	5
93	420	7	19.924858	34.176014	412.054596	58.258045	2	5
136	324	7	124.919975	33.541019	307.467072	13.892444	1	5
160	309	7	145.602203	23.323807	286.700195	22.022715	2	5
174	287	7	170.763	26.24881	262.207947	20.124611	2	5
179	303	7	157.470627	12.206555	277.016235	32.649654	2	5
182	271	7	188.488724	34	244.983673	19.235384	2	5
187	282	7	179.938873	21.931713	255	29.068884	2	5
188	289	7	173.85051	15.264338	261.772797	33.120991	2	5
190	277	7	185.698685	25.079872	249.609695	29.068884	2	5
201	263	7	202.871887	36.055511	234.337357	31.906113	2	5
209	232	7	234.542114	66.272163	202.714081	22.472204	1	5
211	270	7	200.803391	28.284271	240.468292	44.102154	2	5
216	277	7	196.977158	21	247.202347	48.166378	2	5
217	225	7	244.100388	73	195.207581	20.591261	1	5
222	275	7	201.692841	23	245.032654	42.426407	2	5
223	285	7	193.662079	13	255.017639	49.203659	2	5
224	284	7	195.041016	14	254.007874	47.801674	2	5
231	279	7	203.029556	19.416489	249.050201	39.661064	2	5
236	277	7	207.460846	22.561028	247.202347	35.355339	2	5
237	276	7	208.849228	23.769728	246.245819	34	2	5
240	174	7	300.041656	48.754486	144.419525	8.246211	1	5
242	287	7	202.8004	14.56022	257.157532	42.44997	2	5
244	106	7	364.725922	23.345236	76.321686	9	2	5
247	274	7	216.22673	28.442924	244.032791	28.635643	2	5
251	284	7	210.679855	19.924858	254	38.052597	2	5
255	290	7	208.580917	15.231546	260.030762	44.045429	2	5
257	283	7	215.232437	22.472204	253.071136	37.215588	2	5
258	273	7	223.65152	32.280025	243.1008	27.459061	2	5
279	295	7	221.352661	15.033297	266.475128	55.461697	2	5
289	208	7	294.350128	20.518284	182.010986	10.440307	2	5
93	366	8	70.774292	52.325901	361.365479	17.204651	2	5
106	380	8	61.983868	34.785053	370	36.23534	2	5
185	272	8	188.557678	31.764761	245.448563	22.36068	1	5
192	265	8	197.585419	35.735138	237.446838	25.059929	2	5
203	250	8	215.615402	49	221.199005	27.294687	2	5
207	237	8	229.15715	61.522354	207.870148	23.853722	1	5
208	244	8	223.089661	54.451813	214.755676	28.84441	2	5
214	265	8	206.620422	33.015148	235.306183	42.941822	2	5
216	244	8	226.364746	54	214.233521	31.112698	2	5
219	267	8	207.183487	31	237.103348	39.661064	2	5
223	242	8	231.209854	56	212.021225	24.758837	2	5
225	247	8	227.659836	51	217.002304	26.907248	2	5
226	283	8	196.956848	15	253	45.803928	2	5
228	269	8	209.914261	29.017237	239.008362	33.941124	2	5
237	81	8	386.15152	24.331051	52.172791	5.09902	1	5
238	80	8	387.408051	23.194826	51.419842	6.324555	1	5
238	275	8	210.237961	25	245.293701	32.649654	2	5
239	47	8	419.243378	16.27882	20.808653	12	1	5
240	63	8	404.222717	18.248287	34.785053	10.770329	1	5
240	244	8	237.539474	55.542778	214.282516	12	2	5
243	75	8	393.706757	17.464249	45.705578	12	1	5
244	47	8	420.689911	11.401754	18.384777	16.763054	1	5
252	266	8	225.639099	37.363083	236.002121	20.024984	2	5
254	143	8	334.053894	23.409399	113.039818	12.649111	2	5
254	280	8	215.677994	24.515301	250.018005	34.014702	1	5
264	266	8	232.862625	37.336308	236.357773	22.825424	1	5
270	257	8	243.647293	34.928497	227.793762	18.867962	2	5
275	158	8	329.705933	10.29563	130.23056	23.345236	2	5
275	263	8	242.117737	28.160255	234.232788	26.627054	2	5
279	186	8	307.327179	18.357559	158.492905	8.485281	2	5
280	235	8	267.200287	33.541019	207.041061	10	2	5
283	271	8	241.356583	17.888544	243.115204	37.802116	2	5
284	253	8	255.562119	23.259407	225.428482	24.758837	2	5
288	242	8	266.595184	23.409399	215.204559	20.615528	2	5
293	199	8	304.021393	11.401754	174.140747	16.27882	2	5
294	227	8	282.063812	24.166092	201.63829	17	2	5
295	238	8	274.127716	18.788294	212.602921	24.186773	2	5
310	212	8	303.758118	16.124516	191.324326	30.149628	2	5
193	267	9	196.09436	33.526108	239.286438	26.832815	1	5
210	229	9	237.697281	69.180923	199.642181	21.400934	1	5
218	206	9	262.017181	81.939003	176.181717	12.806249	1	5
219	257	9	216.020828	41	227.10791	35.114101	1	5
220	234	9	237.118118	64	204.088211	21.633308	2	5
240	37	9	429.120026	12.649111	13.038404	13.038404	1	5
241	86	9	382.63559	21.213203	56.885849	8.544003	1	5
244	78	9	391.173889	17.029387	48.507732	12.649111	2	5
245	268	9	219.968185	33.734257	238.075623	23.409399	2	5
256	146	9	332.121979	22.472204	116.107712	14.035668	1	5
262	163	9	319.311768	24.166092	133.454117	10.816654	1	5
270	249	9	250	37.696156	219.822662	12.727922	2	5
278	168	9	322.373993	11.661903	140.616501	19.209373	1	5
284	184	9	311.642426	13	157.496033	13.601471	1	5
284	259	9	250.990036	21.189621	231.365509	29.206163	1	5
289	241	9	268.001862	22.847319	214.394501	20.808653	2	5
303	205	9	305	10.440307	182.562317	24.738634	1	5
252	267	10	224.828827	36.400551	237.002106	21.023796	1	5
296	231	10	280.178528	20.880613	205.975723	20.808653	1	5
384	73	0	35.902645	13.601471	378.038361	25	1	6
395	87	0	42.72002	30.232433	373.001343	7.211102	2	6
399	48	0	7.615773	12.206555	407.152313	40.249222	2	6
369	97	1	63.324562	20.124611	349.75705	15.556349	2	6
325	116	2	102.825096	14.764823	310.336914	19.646883	2	6
329	121	2	104.201729	21.095022	308.016235	13.601471	2	6
374	93	2	57.870544	18.788294	355.883423	15.6205	2	6
381	87	2	50.119858	18.439089	364.804047	15.6205	2	6
382	85	2	47.885281	18.027756	367.016357	16.643316	2	6
294	145	3	145.096527	18.384777	270.120331	12.529964	2	6
319	126	3	114.337219	20	298.678772	12.083046	2	6
350	112	3	85.088188	25.238859	326.741486	15.524175	2	6
351	106	3	79.40403	20.591261	332.32666	19.79899	2	6
364	102	3	69.856995	22.36068	342.81189	14.866069	2	6
366	103	3	70.007141	24.166092	343.110779	12.727922	2	6
387	92	3	51.312767	26.24881	364.226593	8.062258	2	6
152	216	4	298.804291	16.27882	171.058472	15.6205	2	6
161	209	4	287.40564	18.788294	177.282257	11.18034	2	6
174	189	4	265.188599	13	197.010147	14.317822	2	6
207	186	4	236.915604	21	203.039398	10	2	6
221	183	4	224.200806	19	208.830078	14	2	6
238	186	4	213.588394	24.515301	210.608643	13	2	6
254	178	4	196.580765	20.880613	223.579956	17.464249	2	6
265	176	4	187.544662	21.587032	229.671509	14.764823	2	6
266	172	4	183.934769	18.027756	233.734894	17.492855	2	6
275	167	4	174.155106	18.384777	242.01239	13.038404	2	6
293	146	4	146.509384	18.384777	268.776855	12.206555	2	6
298	138	4	137.244308	16.970562	278.172607	15.264338	2	6
301	135	4	133.003754	17.204651	282.209137	15.556349	2	6
310	128	4	121.753853	16.643316	292.58844	15.264338	2	6
322	123	4	110.113579	19.209373	302.76889	13.928389	2	6
327	114	4	100.004997	14.21267	313.063904	20.880613	2	6
336	118	4	97.652443	22.472204	314.197388	14.317822	2	6
356	113	4	83.192551	29.068884	329.218781	11.313708	2	6
358	107	4	76.922035	24.596748	335.316254	14.764823	2	6
117	374	5	434.190063	17.492855	35.777088	56.293873	2	6
120	247	5	343.023315	17.691807	148.060791	16.970562	2	6
143	235	5	317.50592	24.758837	153.574081	11.661903	2	6
157	217	5	295.408203	20.518284	169.578888	11.18034	2	6
162	322	5	365.453156	35.014282	64.629715	19.924858	2	6
181	342	5	370.049988	56.61272	44.911022	21.023796	1	6
182	364	5	387.783447	66.730804	24.166092	12.529964	1	6
185	184	5	253.308105	13.416408	202.417877	16.27882	2	6
193	182	5	245.63591	15.231546	205.078033	16.492422	2	6
197	187	5	245.409866	21	200.564209	10.770329	2	6
202	184	5	239.616364	18.681541	204.215576	12.369317	2	6
216	185	5	229.314194	21	205.759567	11.7047	2	6
258	187	5	200.39212	30.594116	216.787918	7.615773	1	6
261	178	5	191.731583	22.561028	226.241028	14.764823	2	6
285	157	5	160.03125	19.209373	255.362488	10.630146	2	6
292	149	5	149.402145	19.416489	265.648254	10.630146	2	6
303	141	5	136.124939	22.627417	277.8237	9.899495	1	6
321	116	5	105.475113	12.806249	308.384491	20.880613	2	6
341	111	5	89.050545	19.416489	322.778564	19.313208	2	6
353	114	5	85.422478	28.600698	326.718536	12.206555	1	6
32	452	6	548.631042	5.385165	5.385165	154.777252	1	6
76	411	6	488.860931	14.422205	21.931713	99.201813	1	6
134	299	6	366.994537	11.401754	94.540993	15.652476	1	6
137	343	6	397.555023	17.464249	54.56189	49.244289	1	6
138	352	6	403.871277	22.472204	46.06517	48.08326	1	6
149	219	6	303.001648	16.40122	168.442871	16.27882	2	6
155	372	6	409.542419	47.169907	20.615528	22.022715	1	6
162	198	6	280.178528	13.892444	188.215302	15.231546	1	6
166	370	6	401.621704	55.758408	16.763054	16.124516	1	6
222	175	6	218.332321	11.045361	216.843262	22	1	6
231	184	6	217.340744	21.095022	210.440018	14	2	6
159	376	7	410.52771	52.69725	15	16.40122	1	6
91	97	0	20.518284	43.139309	288.918671	46	2	7
112	139	0	66.21933	29	245.839386	34.98571	2	7
117	125	0	58.600342	42.426407	250.890411	25	2	7
119	131	0	64.536812	39.59798	245.458755	25.079872	2	7
128	139	0	76.400261	40.311287	233.420227	22.627417	2	7
133	138	0	78.746429	44.598206	230.288956	18.384777	2	7
139	162	0	101.212646	32.526913	210.411499	31.112698	2	7
140	144	0	87.863533	45.967381	221.070129	17.691807	2	7
112	59	1	4.472136	82.800964	301.657104	24	2	7
79	105	2	19.104973	29	292.83783	58.215118	2	7
98	128	2	48.918301	26.870058	263.643707	44.14748	2	7
144	164	2	105.891457	34.655445	205.231583	29	2	7
117	61	3	9.219544	85.702972	296.920868	19	1	7
129	166	3	97.948967	22.627417	216.002319	41.012192	2	7
130	167	3	99.357941	22.627417	214.590302	41.012192	2	7
136	151	3	90.785461	38.183765	219.592804	25.455845	1	7
141	150	3	93.085983	42.426407	216.390854	21.213203	2	7
156	184	3	128.97287	34.438351	183.67363	30.528675	2	7
270	263	3	262.375671	93.0215	45	14.866069	2	7
72	105	4	14.866069	24.04163	298.296844	65.192024	2	7
121	74	4	21.931713	80.622574	284.395844	15	2	7
143	188	4	123.84668	21.023796	190.318161	43.56604	2	7
152	198	4	137.2771	24.596748	176.867188	41.182522	2	7
179	209	4	162.889526	41.048752	150.632004	25.495098	2	7
269	262	4	260.967438	92.574295	46.400433	13.601471	2	7
269	276	4	271.742523	86.313385	39.560081	12.727922	2	7
288	296	4	299.240692	94.36631	17.888544	10.770329	1	7
81	109	5	23.43075	27.586229	288.766327	56.718605	1	7
86	113	5	29.732138	28.600698	282.363251	52.630791	2	7
138	181	5	115.256233	19.697716	198.849182	44.294468	2	7
146	155	5	100.124924	42.426407	209.344208	21.213203	2	7
160	166	5	117.592514	46.141087	191.551559	17.804493	2	7
160	205	5	147.756561	27.784887	166.291916	38.013157	2	7
173	211	5	160.561508	34.98571	153.153519	31.112698	2	7
76	110	6	21.213203	23.345236	292.061646	61.81424	2	7
83	118	6	31.827662	23.323807	281.625641	56.718605	2	7
89	126	6	41.725292	21.931713	272.001831	52.392746	2	7
96	119	6	40.60788	31.827662	270.81543	44.14748	2	7
97	133	6	52.201534	22.627417	261.400085	46.486557	2	7
123	60	6	12.206555	91.268837	293.920044	13	1	7
144	198	6	132.136292	17.464249	182.433548	48.020828	1	7
147	183	6	122.441826	26.832815	191.342621	37.589893	2	7
151	192	6	132.003784	26.400757	181.958786	38.948685	2	7
153	174	6	119.331474	36.23534	192.002609	27.784887	2	7
158	213	6	152.620438	21.400934	161.929001	43.829212	2	7
161	186	6	133.686203	38.013157	178.44046	27.294687	2	7
161	199	6	143.680206	31.906113	170.082336	34	2	7
165	182	6	133.060135	43.382023	177.609116	21.931713	1	7
173	198	6	150.572235	42.43819	161.718887	23.259407	2	7
179	250	6	193.829819	18.357559	121.082619	53.037724	2	7
182	244	6	191.627243	23.853722	123.036583	46.669048	2	7
202	269	6	223.463638	29.681644	91.285271	50.77401	2	7
264	279	6	270.946503	80.498444	43.416588	15.231546	2	7
76	111	7	21.931713	22.627417	291.446381	61.983868	2	7
101	140	7	60.141499	20.518284	254.017715	45.188496	2	7
103	123	7	48.166378	33.941124	262.86499	38.078865	2	7
115	118	7	51.855568	45.967381	257.031128	25.317978	2	7
146	178	7	117.923706	28.178005	195.304886	35.846897	2	7
146	204	7	137.887634	16.552946	176.776703	49.396355	2	7
150	191	7	130.598618	25.942244	183.371216	39.357338	2	7
157	190	7	134.182709	32.649654	179.446365	32.75668	1	7
164	179	7	130.096115	43.829212	180.235962	21.095022	2	7
166	185	7	136.033081	42.941822	175	22.472204	2	7
167	222	7	165.30275	23.853722	149.201202	42.801868	2	7
170	239	7	179.655228	16.643316	135.148071	52.201534	2	7
171	183	7	137.64447	48.30114	172.261429	17.204651	2	7
172	197	7	149.164337	42.190044	163.110397	23.600847	2	7
173	238	7	181.024857	19.723083	133.660019	49.203659	1	7
174	215	7	164.295471	33.600594	149.482437	33.015148	2	7
180	224	7	175.071411	33.600594	138.773193	34.655445	2	7
181	191	7	150.233154	53	159.455322	12.806249	2	7
182	243	7	190.918839	24.413111	123.745705	45.967381	2	7
183	244	7	192.333038	24.698177	122.33152	45.967381	2	7
186	198	7	158.795471	53	151.208466	12.727922	2	7
196	262	7	214.263855	27.730848	100.44899	48.83646	2	7
199	244	7	202.56604	38.910152	111.198021	33.941124	2	7
202	250	7	209.117188	38.587563	104.73777	36.069378	2	7
212	271	7	231.76712	37.576588	82.734512	46.872166	2	7
216	316	7	267.860046	21.023796	50	69.318108	2	7
245	290	7	267.366791	58.591808	46.400433	33.37664	2	7
246	287	7	265.66333	60.827625	48.259712	32.062439	2	7
66	102	8	8.485281	21.189621	304.867188	71.02816	2	7
84	129	8	40.804413	16.27882	273.724304	57.974133	2	7
108	119	8	48.270073	40.311287	261.619965	32.388271	2	7
120	158	8	86.052307	21.931713	227.969299	41.725292	2	7
128	101	8	47.010635	67.178864	259.624725	9.055386	1	7
144	185	8	122.147453	23.259407	191.846298	41.182522	1	7
152	168	8	114.01754	38.275318	196.468826	25.553865	2	7
154	200	8	140.089264	25.495098	174.040222	40.496914	2	7
158	160	8	111.664673	47.801674	196.987305	16.27882	1	7
158	231	8	165.614014	11.401754	149.402145	55.443665	2	7
159	230	8	165.559662	12.806249	149.33519	54.037025	2	7
162	229	8	166.901169	15.811388	147.827606	51.088158	2	7
163	173	8	124.843903	45.617977	184.764709	18.788294	2	7
164	233	8	171.172424	15.264338	143.627991	52.325901	1	7
166	233	8	172.557236	17	142.172424	50.91169	2	7
167	195	8	144.461075	39.115215	168.362701	26.832815	2	7
170	206	8	154.796646	35.227829	158.902481	30	2	7
171	177	8	133.060135	50.990196	176.051132	14.21267	2	7
173	225	8	171.478867	27.202942	142.842575	40.311287	2	7
174	252	8	191.91925	13	123.555656	57.982758	2	7
175	221	8	169.623108	31.064449	144.360657	36.069378	2	7
177	201	8	155.415573	43.829212	156.722687	21.400934	1	7
178	243	8	188.095718	21.095022	126.58989	48.79549	1	7
180	188	8	147.271851	53.823788	162.111069	12.083046	1	7
184	244	8	193.041443	25.553865	121.622368	45.254833	2	7
194	208	8	171.592545	54.083271	138.809219	13.453624	2	7
197	290	8	235.715927	15.652476	81.344948	71.021126	1	7
202	249	8	208.338669	39.115215	105.475113	35.355339	2	7
205	301	8	249.288986	17.888544	68.014702	74.732857	2	7
211	271	8	231.138489	36.67424	83.438599	47.434166	2	7
217	307	8	261.619965	25.942244	55.154327	64.84597	2	7
219	353	8	299.106995	14	23.43075	89.938866	2	7
221	273	8	238.947693	44.721359	74.96666	43.56604	2	7
227	344	8	296.624329	22	23.345236	77.897369	2	7
229	289	8	256.452728	44.721359	57.982758	49.162994	2	7
231	244	8	222.912537	67.082039	87.982956	13.892444	2	7
231	281	8	251.467697	50.08992	62.289646	44.654228	2	7
233	273	8	246.611023	55.461697	67.201187	36.891735	2	7
235	278	8	251.747894	55.00909	62.008064	39.962482	1	7
236	325	8	287.673431	34.885529	29	58	2	7
241	281	8	257.856537	59.03389	56.035702	37.215588	2	7
244	291	8	267.478973	57.245087	46.227695	34.525352	2	7
247	287	8	266.281799	61.717098	47.707443	31.064449	2	7
190	190	9	155.219193	60.802959	153.153519	4.472136	1	7
221	350	9	297.83551	16	24.04163	86.371292	1	7
222	314	9	270.186981	27.294687	46.690472	63.063461	1	7
224	331	9	284.548767	21.470911	34.058773	70.936592	1	7
224	347	9	297.200256	19	23.853722	82.134033	1	7
65	408	0	39	68.600288	339.045715	14.142136	2	8
68	431	0	16	81.320351	358.733887	23.086792	2	8
74	388	0	58.034473	50.119858	317.119843	20	2	8
75	419	0	27.018513	67.941154	344.942017	26.57066	2	8
78	410	0	36	59.816387	335.489197	27.202942	2	8
79	341	0	104.93808	41.19466	273.029297	27.658634	2	8
138	422	0	20.880613	21.931713	328.220947	88.056801	2	8
139	430	0	13	24.166092	335.809479	91.214035	2	8
74	387	1	59.03389	49.648766	316.218292	20	2	8
139	436	1	7	26.24881	341.672363	90.796478	2	8
61	422	2	25	80.603973	353.411926	13.928389	2	8
69	358	2	88.277969	49.091751	292.745636	17	2	8
73	372	2	74.060783	45.705578	303.222687	20	1	8
115	383	3	61	14.142136	296.946136	61.008198	2	8
68	392	4	54.589375	57.306194	323.340393	14	1	8
107	267	4	177.025421	27.892651	195.041016	58.215118	2	8
113	261	4	182.537674	23.537205	186.775269	53.15073	2	8
143	431	4	11.045361	20.880613	335.953857	95.33625	1	8
68	399	5	47.675991	61.03278	329.633118	14.56022	2	8
111	247	5	196.651978	28.86174	176.139145	39.051247	2	8
119	235	5	206.651886	25.079872	161.718887	29.966648	2	8
121	392	5	51.351727	16.124516	303.644531	67	2	8
83	274	6	171.292145	49.477268	214.401489	36.221542	2	8
75	401	7	45.011108	56.400356	328.476776	21.84033	2	8
93	254	7	190.759003	44.643028	192.426605	43.081318	2	8
97	380	7	65	26.400757	300.466309	43.185646	2	8
98	235	7	209.344208	44.598206	174.522202	25.179358	2	8
114	267	7	176.479462	21.189621	191.400101	59.228371	1	8
126	252	7	188.512604	13.152946	172.409393	48.332184	2	8
128	405	7	38	19.723083	314.162384	74.672615	2	8
132	230	7	208.952148	15.264338	150.416092	32.802441	2	8
132	415	7	28	22.472204	322.815735	80.523285	2	8
141	199	7	238.42189	24.207438	119.620232	14.21267	2	8
143	211	7	226.276382	15.556349	128.471786	24.698177	2	8
157	186	7	250.199921	25.942244	99.859901	14.21267	2	8
170	176	7	260.017303	30.870699	84.599052	14.21267	2	8
183	172	7	264.484406	28.178005	75.392311	18.384777	2	8
215	142	7	297.892609	16.124516	40.199501	21.023796	2	8
61	287	8	159.705978	67.683083	238.170105	13.928389	2	8
63	342	8	104.809349	57.070133	281.964539	12	2	8
72	395	8	51.156624	55.470715	324.299255	18	2	8
110	274	8	169.852875	23.345236	199.461777	63.126858	2	8
114	269	8	174.484955	20.615528	193.126907	61.188232	2	8
116	250	8	192.865234	23.345236	175.866425	43.174065	2	8
125	245	8	195.563293	15.811388	166.86821	41.593269	2	8
126	212	8	227.721313	28.600698	139.014389	14.866069	2	8
126	404	8	39.012817	20.518284	313.733978	72.560318	1	8
160	179	8	257.095306	31.320919	92.358002	10.630146	2	8
177	173	8	263.190033	30.528675	78.721024	15.811388	2	8
201	149	8	289.006927	31.144823	48.052055	11.661903	2	8
205	145	8	293.470612	26.476404	43.416588	13.416408	2	8
209	123	8	315.805328	20.099751	21.095022	12.083046	2	8
215	148	8	291.972595	17.117243	46.173584	23.706539	2	8
265	92	8	357.687012	10.440307	21.954498	75.392311	1	8
278	65	8	387.249268	21.023796	13.601471	99.569069	1	8
287	65	8	389.924347	13	21.931713	107.186752	1	8
100	274	9	170.293869	32.984844	204.707108	53.15073	2	8
102	287	9	157.20369	27.892651	214.723083	54.230988	1	8
123	231	9	209.668793	23.086792	156.156967	28.301943	2	8
134	424	9	19	26.24881	331.078552	84.770279	2	8
144	207	9	230.15213	17.029387	124.555206	22.022715	1	8
164	111	9	325.013855	66.490601	41.725292	9.486833	1	8
178	116	9	320.188995	51.788029	34.205261	1	1	8
208	110	9	328.568115	25.495098	8.544003	16.40122	2	8
214	164	9	276.030792	17.204651	62.072536	30.610456	2	8
215	168	9	272.264587	14.142136	66.121101	33.970577	1	8
216	169	9	271.459015	12.727922	67.18631	35.383614	1	8
218	123	9	317.127747	11.18034	22.135944	20.615528	2	8
219	112	9	328.146301	14.764823	12.806249	25.298222	1	8
244	95	9	349.58548	10	14.317822	55.00909	1	8
277	78	9	374.518372	16.492422	18.601076	92.130341	1	8
287	61	9	393.732147	14.764823	20.124611	109.293182	1	8
300	45	9	413.001221	11.18034	20.223749	129.034882	1	8
303	34	9	424.381897	9.899495	9.899495	138.057953	1	8
285	60	10	394.081207	17	17.888544	108.166542	1	8
286	61	10	393.428528	15.652476	19.235384	108.452751	1	8
258	72	0	18.027756	25.298222	410.474121	85.802101	2	9
260	107	0	49.979996	38.600517	381.533752	56.61272	1	9
262	146	0	85.440041	53.488316	349.211975	23.853722	2	9
263	143	0	82.280006	53.310413	352.274048	25.612497	1	9
266	75	0	17.888544	33.600594	412.470612	78.600258	2	9
278	69	0	8.062258	38.275318	423.480804	72.718636	2	9
279	68	0	6.708204	38.587563	424.841156	72.401657	2	9
282	95	0	30.675724	55.659679	403.033508	53.009434	1	9
283	96	0	31.304953	56.920998	402.703369	51.613953	1	9
285	99	0	33.241539	59.774578	401.209412	48.010414	1	9
287	85	0	19.646883	55.226807	414.175079	56.603886	2	9
291	99	0	31.304953	65.459915	404.426758	44.407207	2	9
321	87	1	9.219544	84.534019	431.167023	26.925823	1	9
323	84	2	5.830952	85	434.77121	26.925823	2	9
249	153	4	96.772926	43.863426	336.340607	25.612497	1	9
251	72	4	20.615528	18.681541	406.420959	90	2	9
260	119	4	61.098282	42.544094	371.138794	46.872166	2	9
272	116	4	53.851646	52.810986	379.906555	42.201897	2	9
238	154	5	101.592323	34.014702	329.819641	31.240999	2	9
262	146	5	85.440041	53.488316	349.211975	23.853722	2	9
308	97	5	23.086792	79.025314	415.523773	32.449963	2	9
318	99	5	21.470911	88.232651	419.661774	23.021729	2	9
242	163	6	108.632408	41.109608	324.154297	21.633308	2	9
261	140	6	80.230919	50.328918	353.725891	29.206163	1	9
285	122	6	54.781384	67.052216	381.913605	29.681644	2	9
237	160	7	107.563934	35.341194	324.138855	26.925823	2	9
250	125	7	70.228203	35.114101	360.943207	47.801674	2	9
285	124	7	56.648037	67.675697	380.255188	28.017851	2	9
250	154	8	97.308784	45.188496	336.019348	24.207438	2	9
285	125	8	57.584721	68.007355	379.427185	27.202942	2	9
289	116	8	47.759815	68.949257	389.124664	32.015621	2	9
297	120	8	48.466484	77.794601	390.366486	24.083189	2	9
304	100	8	27.313	77.897369	410.785828	34.132095	2	9
316	88	8	12.165525	80.622574	427.477478	30.528675	2	9
318	101	8	23.259407	89.40358	418.04306	21.954498	1	9
248	68	9	18.027756	14.56022	408.006134	95	2	9
269	132	9	69.856995	55.362442	364.771149	31.064449	2	9
280	124	9	58.523499	62.968246	377.477142	31.064449	2	9
242	132	10	79.705711	29.732138	350.925903	46.8615	2	9
268	133	10	71.168816	54.708317	363.389587	30.805843	2	9
250	164	11	106.620827	48.846699	327.580536	16.124516	2	9
267	133	11	71.512238	53.75872	362.851196	31.400637	2	9
295	119	11	48.332184	75.584389	390.03717	26.076809	2	9
229	183	12	131.912857	36.055511	300.308167	12.806249	2	9
235	140	12	89.693924	26.24881	340.543671	44.407207	2	9
242	130	12	77.833153	29.12044	352.67691	48.414875	2	9
243	164	12	109.201645	42.379242	323.8302	20.248457	1	9
263	141	12	80.411446	52.554733	353.956207	27.202942	2	9
302	102	12	29.966648	76.843994	408.006134	34.669872	2	9
316	91	12	14.764823	82.152298	425.017639	28.84441	2	9
240	170	13	115.87925	41.629318	317.151398	17.029387	2	9
242	118	13	66.708321	25.298222	363.236847	58.258045	2	9
305	89	13	16.763054	71.847061	420.46283	39.357338	2	9
237	132	14	81.541397	25.079872	348.531189	49.648766	2	9
252	153	14	95.63472	46.615448	337.928986	23.853722	2	9
210	202	15	156.54393	26.832815	274.249878	17.888544	2	9
223	172	15	123.858788	26.57066	306.740936	25.238859	2	9
246	116	15	63.324562	28.460499	366.885529	57.428215	2	9
251	153	15	96.005211	45.694637	337.3974	24.413111	2	9
266	134	15	72.801102	53.141319	361.470612	31.240999	2	9
57	440	16	435.183868	52.40229	6.708204	15.033297	1	9
207	205	16	160.461838	25.495098	270.149963	19.646883	2	9
238	163	16	110.054535	37.336308	322.074524	23.853722	2	9
248	144	16	88.769363	39.812057	343.512726	33.600594	2	9
321	84	16	6.324555	83.192551	433.619659	28.600698	2	9
57	439	17	434.283325	51.739735	7.615773	15	1	9
201	216	17	172.887253	25.059929	257.623749	20.615528	2	9
231	138	17	89.319649	21.84033	340.414459	48.259712	2	9
243	151	17	97.082436	37.576588	334.940308	30.805843	2	9
256	144	17	85.796272	47.169907	347.679443	28.84441	2	9
282	134	17	67.067131	68.308128	370.303925	21.931713	1	9
308	84	17	11.18034	71.693794	426.287476	39.408119	2	9
196	220	18	178.462875	22.36068	251.668427	23.706539	2	9
202	229	18	184.58873	31.764761	246.981781	14.764823	2	9
219	193	18	144.84819	30.870699	286.574585	13.416408	2	9
229	152	18	103.077644	25	327.136047	38.013157	2	9
234	129	18	79.849861	21.189621	349.777069	53.823788	2	9
243	156	18	101.769348	39.395432	330.650879	26.627054	2	9
247	94	18	42.544094	22.135944	386.214966	74.813103	2	9
252	104	18	49.979996	30.083218	380.295929	63.812225	2	9
254	145	18	87.464279	45.694637	345.774506	29.206163	2	9
257	56	18	3.605551	13.601471	422.99173	97.416634	2	9
290	76	18	10.198039	52.153618	423.430054	58.830265	2	9
301	92	18	21.023796	70.434364	415.752319	41.048752	2	9
320	86	18	8.544003	83.186539	431.408173	28.301943	1	9
329	87	18	6.324555	91.706055	435.835968	20.248457	1	9
190	245	19	203.901932	28.635643	227.068268	18.357559	2	9
200	230	19	186.252518	30.413813	245.081619	16.124516	1	9
222	176	19	127.945297	27.202942	302.76889	22.671568	2	9
225	156	19	108.268188	22.803509	321.71106	37.202152	2	9
238	161	19	108.166542	36.67424	323.79007	25.553865	2	9
250	109	19	55.362442	29.732138	374.945343	60.802959	2	9
252	125	19	69.570107	37	361.933685	46.615448	2	9
260	112	19	54.625999	40.16217	377.190918	52.630791	2	9
262	107	19	49.244289	40.496914	382.523193	55.443665	2	9
300	91	19	20.591261	69.028976	416.038452	42.43819	2	9
184	241	20	202.408005	21.470911	227.481873	25.495098	1	9
209	192	20	147.627914	21.470911	282.449982	22.825424	1	9
218	165	20	119.230865	19.313208	310.470612	33.837849	2	9
218	181	20	134.078339	25.079872	296.445618	21.213203	2	9
231	157	20	106.976631	28.635643	323.735992	32.802441	2	9
232	144	20	94.540993	24.698177	335.596497	42.801868	2	9
246	120	20	67.067131	29.732138	363.368958	54.20332	2	9
249	99	20	46.486557	25.632011	383.313202	69.641945	2	9
261	111	20	53.310413	40.804413	378.556458	52.801514	2	9
264	129	20	68.942001	49.648766	364.642303	36.400551	2	9
278	106	20	42.379242	55.362442	391.567352	46.615448	2	9
315	99	20	22.472204	85.802101	417.910278	25.553865	2	9
315	114	20	36.400551	92.973114	405.800446	17.464249	2	9
324	104	20	23.769728	96.020828	419.200439	15.264338	1	9
152	309	21	277.276031	20.591261	152.643372	18.867962	2	9
177	245	21	208.568939	17	220.592377	29.529646	1	9
178	257	21	219.492599	23.259407	210.618134	22.803509	1	9
210	175	21	131.472427	15.524175	297.892609	31.112698	2	9
218	179	21	132.230865	24.351591	298.187866	22.671568	1	9
252	101	21	47.169907	29.12044	382.941254	66.21933	1	9
259	118	21	60.539242	41.231056	371.496979	48.259712	2	9
267	124	21	63.158531	50.921509	370.472656	38.832977	2	9
290	115	21	46.486557	69.570107	390.512482	32.202484	2	9
313	94	21	18.681541	81.271149	420.83963	29.966648	1	9
152	303	22	271.679962	18.357559	157.784668	21.931713	2	9
166	266	22	232.122818	16.552946	196.88829	28.600698	1	9
202	202	22	159.530563	19.697716	270.312775	25.298222	2	9
232	159	22	108.461975	30.364452	322.490295	30.610456	1	9
285	107	22	40.804413	62.297672	394.452789	41.617306	2	9
309	90	22	16.155495	75.716576	421.864899	35.355339	2	9
317	89	22	12.529964	81.987801	427.229462	29.15476	1	9
324	104	22	23.769728	96.020828	419.200439	15.264338	2	9
328	96	22	14.866069	95.015785	428.00116	16.124516	2	9
152	300	23	268.888458	17	160.377686	23.323807	2	9
164	271	23	237.507889	17	191.541122	27.730848	1	9
165	270	23	236.211777	17.464249	192.898941	27.294687	1	9
319	97	23	19.235384	87.920418	421.868469	23.259407	2	9
321	111	23	31.38471	97.718987	411.807007	13.892444	2	9
60	419	24	415.014465	44.271889	23.323807	11	1	9
61	411	24	407.423615	38.897301	30.083218	9.055386	1	9
138	333	24	304.726105	16.763054	124.867928	17.804493	2	9
138	338	24	309.375183	18.788294	120.65239	14.866069	2	9
148	316	24	285.245514	19.646883	144.585617	18.788294	2	9
206	185	24	142.242752	15.652476	287.179382	28.635643	1	9
312	112	24	35.735138	89.493019	405.621735	21.023796	2	9
316	111	24	33.241539	92.973114	408.803131	18.027756	1	9
320	83	24	5.830952	81.859634	433.866333	30	2	9
58	408	25	406.132996	35.171009	33.241539	12	2	9
70	391	25	385.519135	22.135944	48.041649	12.369317	1	9
116	364	25	341.69577	11.313708	86.95401	16.970562	2	9
120	357	25	333.701965	11.18034	95.015785	17.804493	2	9
129	348	25	322.006226	14.764823	107.377838	16.124516	2	9
191	213	25	173.692261	14.764823	255.415344	31.016125	1	9
199	188	25	147.472031	10.770329	281.300537	33.541019	2	9
246	82	25	31.780497	17.464249	395.36438	85	2	9
306	90	25	17.464249	73.239334	420.186859	38.013157	2	9
55	414	26	412.840149	38.078865	26.870058	15.524175	1	9
63	380	26	379.094971	9.848858	51.478149	25.079872	2	9
243	88	26	38.483765	16.492422	388.733856	82.006096	2	9
39	391	27	400.622009	12.041595	25.238859	34.014702	1	9
97	387	27	370.299866	25.96151	57.697487	10.816654	2	9
124	348	27	323.858002	10.29563	104.809349	20	1	9
32	399	28	411.092438	12.206555	15.231546	38.470768	1	9
38	391	28	401.139618	11.313708	24.413111	34.928497	1	9
188	209	30	171.026306	10.29563	257.596588	35.341194	1	9
74	124	0	58.523499	43.416588	302.73587	17	2	10
77	208	0	138.827225	12.083046	220.784958	37	1	10
72	159	2	91	25.942244	269.25824	27.202942	2	10
78	162	4	95.817535	29.966648	264.848999	22.472204	2	10
78	188	4	120.208153	20.591261	239.701904	30.083218	2	10
51	117	5	44.271889	26.400757	315.412415	40	2	10
78	192	5	123.975807	18.973665	235.849533	31.320919	2	10
58	113	6	43.011627	34.438351	317.320038	33	2	10
58	108	8	38.275318	36.67424	322.144379	33	2	10
92	218	12	153.212265	22.36068	207.125565	25.709921	2	10
92	217	13	152.279343	22.803509	208.09613	25.495098	2	10
161	376	18	324.853821	18.027756	46.818798	9.486833	1	10
172	400	20	350.720673	31.320919	22.803509	9.899495	1	10
179	402	20	354.358582	38.600517	16.27882	5.656854	1	10
153	400	21	345.081146	13.892444	21.540659	25.495098	1	10
303	348	4	57	24	341.115814	39.812057	2	11
307	368	4	54	44	360.588409	20	2	11
285	347	5	73.389374	22	331.832794	40	2	11
338	337	5	21.213203	14	350.385498	52.23983	2	11
214	352	6	143.178207	27	311.661682	24.515301	2	11
269	363	6	91.268837	38	339.695465	22.803509	2	11
275	371	6	86	46	349.406647	15	2	11
283	360	6	77.103828	35	342.660187	26.925823	2	11
296	349	6	63.976559	25	338.647308	38.013157	2	11
297	352	6	63	28	341.765991	35.057095	2	11
53	266	7	306.164978	25.612497	231.041122	11.18034	2	11
84	307	7	270.416351	29	262.011444	14.142136	2	11
88	313	7	266.152222	31.064449	267.166626	12.041595	2	11
89	315	7	265.092438	31.827662	268.96283	11.313708	1	11
96	314	7	258.123993	26.627054	266.865143	16.27882	2	11
122	333	7	232.260635	24.698177	283.298431	14.866069	2	11
144	333	7	210.287903	13.928389	283.086548	23.409399	2	11
145	339	7	209.690247	19.416489	289.110718	18.357559	2	11
150	351	7	206.050964	31	301.280609	9.433981	2	11
169	350	7	187.106918	28	301.701843	17.720045	2	11
193	354	7	164.149323	29.427877	309.114868	19.104973	2	11
194	359	7	164.222412	34.234486	314.213318	14.317822	2	11
201	347	7	155.029022	22	303.817383	27.294687	2	11
236	364	7	124.257797	39	329.237	16.27882	2	11
247	365	7	113.357841	40	333.654022	17.117243	1	11
250	352	7	108.240471	27	322.448456	30.413813	2	11
251	347	7	105.990562	22	318.127319	35.510563	2	11
266	346	7	91.214035	21	322.888519	39.051247	2	11
268	370	7	93	45	345.77594	15.811388	2	11
288	360	7	72.111023	35.128338	344.820251	27	2	11
293	363	7	67.364677	38.832977	349.721313	24	2	11
295	361	7	65.192024	37	348.833771	26	2	11
297	340	7	59.774578	16	331.2099	47.042534	2	11
301	363	7	59.413803	39	353.362427	24.738634	2	11
312	342	7	46.518814	18	340.424744	46	2	11
29	159	8	363.58493	20.248457	152.042755	12	2	11
31	185	8	350.853241	18.027756	170.4142	17	2	11
32	200	8	344.337036	14.317822	181.958786	17.720045	2	11
36	216	8	335.201447	13.341664	193.279587	15.811388	2	11
48	257	8	312.827423	24.698177	224.539536	10.770329	2	11
52	93	8	379.00528	13.892444	93.477272	16.643316	2	11
55	252	8	307.084686	16.124516	217.264816	19.235384	2	11
66	267	8	293.204712	15.6205	227.705948	22.36068	1	11
66	288	8	290	27.459061	247.800323	13	2	11
67	279	8	290.203369	21.400934	238.882813	17.888544	2	11
83	306	8	271.471924	28.84441	261.227875	14.142136	2	11
89	307	8	265.424194	25.612497	261.08429	17.029387	2	11
114	322	8	240	21.213203	272.809448	21.931713	2	11
117	335	8	237.356277	29.206163	285.567841	11.18034	2	11
122	320	8	232.008621	14.764823	270.312775	26.832815	1	11
130	339	8	224.644165	24.413111	289.043243	12.529964	2	11
137	331	8	217.186554	13.892444	281	22.803509	2	11
137	340	8	217.74527	22.135944	290	14.317822	1	11
139	341	8	215.837906	22.561028	291.006866	14.317822	2	11
157	346	8	198.456543	25.079872	296.674896	16.552946	2	11
202	362	8	157.175064	37	318.698914	13	2	11
211	371	8	149.753128	46	329.419189	5.385165	2	11
220	355	8	138.003616	30	316.091766	22.561028	2	11
245	367	8	115.524887	42	334.892517	15	2	11
245	373	8	116	48	340.577454	9	2	11
294	363	8	66.370171	39	350.168518	24	2	11
19	135	9	392.230804	35.114101	142.200562	8.544003	1	11
32	174	9	362.249908	24.04163	159.928116	16.763054	1	11
36	193	9	350.602325	20	172.794678	17.117243	1	11
43	128	9	375.542267	16.124516	119.096596	26.832815	1	11
119	42	9	376.706787	13.416408	14.142136	10	1	11
155	353	9	202.714081	32.572994	303.726837	7.28011	1	11
167	354	9	190.850723	29.410883	305.785858	9.848858	1	11
35	157	10	367.441162	13.038404	145.096527	22.803509	1	11
58	270	10	305.772797	23.600847	232.432785	11.18034	1	11
84	58	10	388.207428	18.867962	49.648766	19.646883	1	11
120	364	0	7.81025	19.697716	352.082367	76.550636	2	12
130	322	0	46.8615	27.730848	309.782196	51.662365	1	12
121	308	3	52.40229	41.231056	300.975067	35.355339	2	12
104	308	4	41.868843	57.00877	308.650299	24.04163	2	12
104	307	5	42.638012	57.384666	307.766144	23.345236	2	12
132	342	5	32.202484	17.888544	327.074921	68.014702	1	12
141	316	5	58.258045	19.697716	299.708191	55.317268	2	12
149	293	5	81.400246	21.470911	275.506805	48.826221	2	12
151	303	5	74.652527	15.652476	283.704071	56.035702	2	12
168	259	5	119.808182	24.839485	236.636856	46.043457	2	12
154	286	6	90	20.615528	267.03183	49.396355	2	12
194	227	6	161.027954	22.203604	196.847656	49.406479	2	12
126	274	7	82.200974	50.606323	268.337463	19.235384	2	12
131	329	7	41.868843	24.04163	315.753082	57.628117	1	12
136	310	7	60	26.832815	296.379822	47.634022	2	12
149	248	7	116.824654	46.615448	234.78714	24.186773	2	12
210	195	7	196.163193	27.294687	161.186234	43.56604	2	12
131	328	8	42.638012	24.351591	314.853943	56.850681	1	12
136	309	8	60.802959	27.202942	295.465729	47.010635	2	12
140	301	8	69.52697	26.400757	286.530975	45.793011	2	12
148	303	8	72.801102	18.357559	284.964905	53.535034	1	12
156	239	8	128.226364	46.227695	223.606796	25.238859	2	12
186	213	8	167.200485	36.878178	187.384628	34.669872	2	12
213	194	8	198.806442	25.238859	159.17601	45.650848	2	12
214	193	8	200.204895	25	157.889206	46.06517	2	12
235	171	8	230.410507	18.867962	130.506699	60.671246	2	12
236	170	8	231.812424	18.601076	129.282639	61.269894	2	12
241	175	8	230.991348	11.661903	132.981201	67.18631	2	12
295	94	8	328.024384	14.21267	55.470715	87.920418	2	12
113	293	9	59.203041	54.424259	291.185516	19.104973	2	12
118	302	9	55.217751	46.486557	296.951172	29	2	12
142	295	9	75.432091	26.925823	280.235626	44.102154	2	12
171	203	9	165.487152	54.817879	184.699753	16.643316	1	12
175	187	9	179.961105	60.745369	168.600113	10.630146	2	12
194	206	9	177.609116	34.205261	177.611938	37.013512	2	12
198	238	9	154.806335	12.529964	205.645325	59.076221	2	12
208	140	9	237.124435	58.249462	111.82576	23.769728	2	12
226	121	9	263.250824	53.254108	87.20665	33.105892	1	12
231	189	9	213.805984	12.806249	148.92952	60.083275	2	12
240	169	9	235.053192	15.811388	127.345985	64.4748	2	12
289	100	9	319.612274	12.806249	58.523499	86.833176	2	12
71	314	10	17	84.970581	330.408844	7.071068	2	12
123	287	10	70.178345	47.539455	281.298767	23.853722	2	12
152	248	10	118.69709	44.204071	233.445923	26.627054	2	12
208	148	10	231.041122	54.083271	119.1008	26.925823	2	12
210	136	10	241.478775	58.66856	107.354553	24.166092	1	12
217	110	10	266.204803	66.850578	80.9506	20.591261	2	12
217	180	10	212.249847	29.410883	144.668594	44.14748	2	12
224	185	10	212.60762	20.808653	147.054413	52.201534	2	12
226	61	10	311.481934	85.802101	34.058773	19	1	12
227	67	10	307.027679	81.541397	38.275318	20	1	12
251	50	10	334.67746	75.604233	12.083046	29.427877	1	12
252	127	10	275.601166	28.178005	83.74366	59.236813	2	12
277	104	10	309.079285	19.416489	59.539902	76.15773	2	12
285	105	10	313.210785	12.206555	62.096699	84.17244	1	12
287	70	10	341.855225	38.587563	30.805843	63.89053	2	12
301	72	10	349.07019	28.84441	41.773197	75.006668	1	12
326	58	10	375.469055	24.758837	44	88.14193	1	12
335	51	10	386.534607	26.24881	33.301651	93.920181	1	12
345	45	10	397.412872	25.079872	22.472204	101.867561	1	12
345	59	10	386.374176	15.524175	33.241539	106.042442	1	12
360	56	10	397.935913	11.313708	22.472204	119.251831	1	12
219	177	11	215.844849	29.15476	141.152405	45.541191	1	12
226	44	11	325.858856	96.876213	22.825424	19.646883	1	12
230	40	11	331.36084	96.896851	17.464249	22.135944	1	12
240	50	11	328.390015	82.758682	17	29.614185	1	12
240	108	11	282.226868	48.548943	69.354164	41.231056	1	12
245	49	11	332.039154	80.156097	13.892444	28.017851	1	12
263	56	11	337.053406	63.812225	12.529964	38.910152	1	12
263	65	11	329.996979	56.400356	20.880613	47.169907	1	12
341	62	11	381.536377	13.928389	38.013157	103.469803	1	12
358	63	11	391.203278	7.28011	29.732138	119.616051	1	12
