# Supplementary material for: Visualizing and Quantifying mRNA Localization at the Invasive Front of 3D Cancer Spheroids
Source: Methods Mol Biol. Author manuscript; Available in PMC 2023 Aug 9. (PMC10411857; doi:10.1007/978-1-0716-2887-4_16)
Supplement: localize_spots_in_cell_in_3D_version_3.m [file NIHMS1919106-supplement-localize_spots_in_cell_in_3D_version_3_m.m]

%.m function to localize spots in cell in 3D
%
%Run under MATLAB 7.6.0.324 (R2008a)or later and DIPimage 2.7
%Required MATLAB toolboxes: NONE
%
%INPUTS AS FUNCTION ARGUMENTS
%(1) name_of_image_file  Name of 4D image stored as a stacked tif file.
%Color order must be: nuclei, cell mask, RNA1, RNA2
%(2) spots_spreadsheet_1  Excel spreadsheet containing the (x,y,z)
%coordinates of RNA1 FISH signals.
%(3) spots_spreadsheet_2  Excel spreadsheet containing the (x,y,z)
%coordinates of RNA2 FISH signals
%(4) segmented_nuclei.  MATLAB .mat file containing the segmented nuclei.
%(5) noise_threshold_factor_1: Three element variable for segmenting the RNA1 FISH signals.
%(i) Ratio of intensity of peak to surrounding background (recommend
%10), (ii) minimum allowed pesk intensity and (iii) always a peak if above
%maximum.
%(6) noise_threshold_factor_2: Three element variable for segmenting the RNA2 FISH signals.
%(i) Ratio of intensity of peak to surrounding background (recommend
%10), (ii) minimum allowed pesk intensity and (iii) always a peak if above
%maximum.
%(7) name of output spreadsheet
%(8) Number of spots to skip
%(9) auto: automatically localize spots in pre-existing drawn regions.
%0: manual (always draw region for every spot), 1: automatic using only spots detected in
%the same slice.  3: automatic using spots centered in the same slice or
%one above or one below.  5: 2 above or 2 below.  Etc.
%
%OUTPUT
%Tab and comma delimited spreadsheet of the tabulated x, y, z coordinates of each analyzed
%spot, distances to the borders (nucleus, apical, other cell) and type of spot: 1 = test, 2 = control
%
%Assumptions:
%(1) Image is 4D, x, y z and color
%(2) Image is ordered as follow: channel 1: nuclei, channel 2: cell surface
%marker, channel 3: RNA of interest, channel 4 is the control RNA.
%(3) Voxel size is half the PSF width in the x, y, z dimensions
%
% Stephen Lockett, Leidos Biomedical Research (c) 2017
%
function localize_spots_in_cell_in_3D_version_3(name_of_image_file, spots_spreadsheet_1, spots_spreadsheet_2, segmented_nuclei, noise_threshold_factor_1, noise_threshold_factor_2, name_of_output_spreadsheet, skip_first_N_spots, auto)
%
iminfo = dipio_imagefilegetinfo(name_of_image_file,[],1);
numims = iminfo.numberOfImages;
sz = iminfo.size;
tiffstack = zeros(sz(2),sz(1),numims);
disp('Reading tiff stack ...')
for i = 1:numims
    tiffstack(:,:,i) = imread(name_of_image_file,i);
end
nuc = dip_image(tiffstack(:,:,1:4:end));
surface = dip_image(tiffstack(:,:,2:4:end));
signals = dip_image(tiffstack(:,:,3:4:end));
control = dip_image(tiffstack(:,:,4:4:end));
xsiz = size(nuc,1); ysiz = size(nuc,2); zsiz = size(nuc,3);
saved_r = newim([xsiz, ysiz, zsiz], 'uint8'); saved_r2 = [];
saved_r3 = [0 0 0 0]; saved_r4 = saved_r3; saved_r5 = [];
%
if ~exist(spots_spreadsheet_1)
    disp('Need to find spots for RNA1.');
    spots_1 = find_peaks_above_noise_threshold(signals, noise_threshold_factor_1);
    fid = fopen(spots_spreadsheet_1, 'a'); fprintf(fid,'%f\t%f\t%f\t%f\n', spots_1'); fclose(fid);
else
    fid = fopen(spots_spreadsheet_1); spots_1 = fscanf(fid,'%f %f %f %f', [4 inf]); fclose(fid);
    spots_1 = spots_1';
end
%
if ~exist(spots_spreadsheet_2)
    disp('Need to find spots for RNA2.');
    spots_2 = find_peaks_above_noise_threshold(control, noise_threshold_factor_2);
    fid = fopen(spots_spreadsheet_2, 'a'); fprintf(fid,'%f\t%f\t%f\t%f\n', spots_2'); fclose(fid);
else
    fid = fopen(spots_spreadsheet_2); spots_2 = fscanf(fid,'%f %f %f %f', [4 inf]); fclose(fid);
    spots_2 = spots_2';
end
%
%merge spots_1 and spots_2
%
spots_1 = cat(2,spots_1,ones(size(spots_1,1),1));
spots_2 = cat(2,spots_2,ones(size(spots_2,1),1)*2);
spots = sortrows(sortrows(sortrows(cat(1,spots_1, spots_2),2),1),3);
%
if ~exist(strcat(segmented_nuclei,'.mat'))
    disp('Need to segment nuclei.');
    nucmed = medif(nuc,4,'elliptic');
    threshnuc = newim([xsiz, ysiz, zsiz], 'bin');
    for i=0:zsiz - 1
        seg = threshold(squeeze(nucmed(:,:,i)), 'isodata', Inf);
        threshnuc(:,:,i) = seg;
    end
    save(segmented_nuclei, 'threshnuc');
else
    open(strcat(segmented_nuclei,'.mat'));
    threshnuc = ans.threshnuc;
end
if(skip_first_N_spots < 1)
    skip_first_N_spots = 1;
end
%
% go through each spot and display it to the user
% generate 3D RGB image of nuclei, cell surface and control RNA
color1 = joinchannels('RGB', signals,surface,nuc);
color2 = joinchannels('RGB', control,surface,nuc);
% blank image for overlay
over = newim([xsiz ysiz zsiz],'bin');
% generate structuring element for overlaying spots
ste = newim([9 9 21],'bin'); ste(4,4,10) = 1;
ste = dilation(ste,[8 8 1],'elliptic'); ste(4,4,:) = 1;
%
%write out header part of output spreadsheet
    fid = fopen(name_of_output_spreadsheet,'a'); fprintf(fid,'%f\n', 0); fprintf(fid,name_of_image_file);
    fprintf(fid,'\n%s\n', 'X,Y,Z,nuclear dist,side dist1,invasive dist,side dist2,type of spot'); fclose(fid);
%
siz = size(spots, 1);
for i=1:siz
    if threshnuc(spots(i,1), spots(i,2), spots(i,3))  % skip RNA signals in nuclei
        do_spot(i) = 0;
    else
        do_spot(i) = 1;
    end
end
disp(sprintf('Number of spots to check = %d.\n',sum(do_spot))); count = 0; count3 = 0;
i = skip_first_N_spots;
while i <= siz
    if do_spot(i) == 0
        i = i + 1;
        continue;
    end
    over(:,:,:) = 0; typespot = spots(i,5);
    s1 = spots(i,1); s2 = spots(i,2); s3 = spots(i,3);
    disp(sprintf('\nSpot %d is in slice %d and type of spot is %d.', i, spots(i,3), typespot));
    saved_rmax = maxf(saved_r,[1 1 auto], 'rectangular');
    if (auto == 0 || saved_rmax(s1,s2,s3) == 0)
        over(s1,s2,s3) = 1;
        if typespot == 1
            over2 = overlay(color1,dip_image(dilation_se(over,ste),'uint16')* 4095,[4095,4095,4095]);
        else
            over2 = overlay(color2,dip_image(dilation_se(over,ste),'uint16')* 4095,[4095,4095,4095]);
        end
        h = dipshow(over2); dipmapping(h, '12bit', 'slice', spots(i,3)); dipstep(h,'ON');
        disp('Inspect 3D image, alter contrast or click within the image to scroll through slices.  Press "Enter" to skip spot, "y Enter" to analyze spot or "q Enter" to quit all further spots.');
        user_entry = input('prompt: ', 's');
        if user_entry == 'q'
            close(h); i = i + 1;
            break
        end
        if ~strcmp(user_entry, 'y')
            close(h); i = i + 1;
            disp('Cancelled.');
            continue
        end
        disp('Press left mouse button within image to draw boundary, press right mouse button to cancel spot.');
        coord = dipgetcoords(h,1); slice = coord(3);
        if coord == -1
            close(h); i = i + 1;
            disp('Cancelled.');
            continue
        end
        disp('Use the left mouse button to mark outline around the cell.  Double click to end.  Press "Enter" to quit');
        dipmapping(h, 'slice', slice);
        coords = dipdrawpolygon(h);
        if size(coords, 1) < 4  % too few coordinates
            close(h); i = i + 1;
            disp('Cancelled.');
            continue
        end
    % at this point using the spot, therefore generate output spreadsheet
        count = count + 1;
        temp_output(1:3) = spots(i,1:3);
    % draw boundary
        close(h);
        coords(:,3) = slice;
        over2 = drawpolygon(over2, coords, 4095, 'closed');
        h = dipshow(over2); dipmapping(h, '12bit', 'slice', slice); dipstep(h,'ON');
    % mark boundaries
        disp('Going clockwise, mark two boundary points defining the nuclear side');
        disp('and two boundary points defining the invasive side.');
        coord = dipgetcoords(h,4);
    % do calculations of nearest border point
        coords(:,3) = [];
        xmin = min(coords(:,1)); xmax = max(coords(:,1)); ymin = min(coords(:,2)); ymax = max(coords(:,2));
        coords(:,1) = coords(:,1) - xmin + 1; coords(:,2) = coords(:,2) - ymin + 1;
        region = newim([xmax-xmin+3,ymax-ymin+3],'bin');
        region = drawpolygon(region, coords, 1, 'closed');
        snake = im2snake(region);
        coord(:,1) = coord(:,1) - xmin + 1; coord(:,2) = coord(:,2) - ymin + 1;
        for j=1:4
            [x,coord2(j)] = min((snake(:,2) - coord(j,2)).^2 + (snake(:,1) - coord(j,1)).^2);
        end
    else
        count = count + 1;
        temp_output(1:3) = spots(i,1:3);
        count2 = double(saved_rmax(s1,s2,s3)) + 1;
        xmin = saved_r4(count2,1); xmax = saved_r4(count2,2); ymin = saved_r4(count2,3); ymax = saved_r4(count2,4);
    end
% work out region_to_save    
    region3 = newim([xmax-xmin+3,ymax-ymin+3],'uint16');
    region3(1:xmax-xmin+1,1:ymax-ymin+1) = squeeze(control(xmin:xmax,ymin:ymax,s3));
    if (auto == 0 || saved_rmax(s1,s2,s3) == 0)
        region = fillholes(region,1); region_to_save = region;
    else
        region = saved_r5{count2};
    end
%     msr = measure(region, region3, 'Gravity', [], Inf, 0, 100000);
%     temp_output(8) = round(msr(1).Gravity(1)) + xmin - 1;
%     temp_output(9) = round(msr(1).Gravity(2)) + ymin - 1;
    errorflag = 0;
% clockwise versus anticlockwise test
    clockwise = sign(coord2(2) - coord2(1)) + sign(coord2(3) - coord2(2)) + sign(coord2(4) - coord2(3));
    for j=1:4
        if (auto == 0 || saved_rmax(s1,s2,s3) == 0)
            if (j < 4 && clockwise > 0)
                if coord2(j+1) > coord2(j)
                    snake2 = snake(coord2(j):coord2(j+1),:);
                else
                    snake2 = snake(coord2(j):end,:);
                    snake2 = cat(1,snake2, snake(1:coord2(j+1),:));
                end
            elseif (j == 4 && clockwise > 0)
                if coord2(4) < coord2(1)
                    snake2 = snake(coord2(4):coord2(1),:);
                else
                    snake2 = snake(coord2(4):end,:);
                    snake2 = cat(1,snake2,snake(1:coord2(1),:));
                end
            elseif(j < 4 && clockwise < 0)
                if coord2(j) > coord2(j+1)
                    snake2 = snake(coord2(j+1):coord2(j),:);
                else
                    snake2 = snake(coord2(j+1):end,:);
                    snake2 = cat(1,snake2,snake(1:coord2(j),:));
                end
            else
                if coord2(4) > coord2(1)
                    snake2 = snake(coord2(1):coord2(4),:);
                else
                    snake2 = snake(coord2(1):end,:);
                    snake2 = cat(1,snake2, snake(1:coord2(4),:));
                end
            end
            snake2(:,:) = snake2(:,:) + 1;
            region = dip_image(full(sparse(snake2(:,2), snake2(:,1),1,ymax-ymin+3,xmax-xmin+3)), 'bin');
        else
            region = saved_r2{4*count2+j-7};
        end
% in the same loop, calculate the proximity of the spot to each line
% segment
        edt = dt(not(region), 1, 'fast');
        x1 = s1 - xmin + 1; y1 = s2 - ymin + 1;
        if (x1 < 0 || x1 > xmax - xmin + 2 || y1 < 0 || y1 > ymax - ymin + 2)
            disp('Error: spot not inside drawn region, repeat border or cancel');
            count = count - 1; errorflag = 1; close(h);
            break;
        end
        temp_output(j + 3) = edt(x1, y1);
% and calculate the average proximity of the control RNA to each line
% segment
%        temp_output(j + 9) = edt(round(msr(1).Gravity(1)), round(msr(1).Gravity(2)));
% save borders
        if (auto == 0 || saved_rmax(s1,s2,s3) == 0)
            saved_r2 = newimar(saved_r2, region);
        end
    end
    if errorflag
        continue
    end
    output(count,1:7) = temp_output; output(count,8) = typespot;
    if (auto == 0 || saved_rmax(s1,s2,s3) == 0)
        close(h);
    end
    i = i + 1;
% save drawn region
    if (auto == 0 || saved_rmax(s1,s2,s3) == 0)
        count3 = count3 + 1;
        saved_r(xmin:xmax,ymin:ymax,slice) = max(region_to_save(1:xmax-xmin+1,1:ymax-ymin+1)*count3, squeeze(saved_r(xmin:xmax,ymin:ymax,slice)));
        saved_r4 = cat(1, saved_r4, cat(2,xmin,xmax,ymin,ymax));
        saved_r5 = newimar(saved_r5, region_to_save);
    end
end
%  write out results to file
if exist('output')
    output = output';
    fid = fopen(name_of_output_spreadsheet,'a'); fprintf(fid,'%f\t%f\t%f\t%f\t%f\t%f\t%f\t%f\n', output); fclose(fid);
end
fid = fopen(name_of_output_spreadsheet,'r+'); fseek(fid,0,'bof'); fprintf(fid,'%f\n', i); fclose(fid);


function spots = find_peaks_above_noise_threshold(a, ntf)
%
xsiz = size(a,1); ysiz = size(a,2); zsiz = size(a,3);
b = gaussf(medif(a,4,'elliptic'),1,'best');  % cleaned up original 3D image
c = maxima(b,1,1);  % now have all possible peaks
pos = find(double(c)); possiz = size(pos,1);
d = xor(dilation(c,10,'elliptic'), dilation(c,20,'elliptic'));
bb = dip_image(zeros(ysiz + 20,xsiz + 20, zsiz + 20),'bin');
cb = dip_image(zeros(ysiz + 20,xsiz + 20, zsiz + 20),'uint16');
bb(10:xsiz +9,10:ysiz +9, 10:zsiz +9) = d;
cb(10:xsiz +9,10:ysiz +9, 10:zsiz +9) = a;
%
% go through each spot and save it if above "noise_threshold_factor"
%
bv = dip_image(zeros(21,21,21),'bin');
cv = dip_image(zeros(21,21,21),'uint16');
count = 1;
for i=1:possiz
    p = pos(i) - 1; z = floor(p/ysiz/xsiz); p = p - z*xsiz*ysiz; x = floor(p/ysiz); y = p - x*ysiz;
    bv = bb(x:x+20, y:y+20, z:z+20); cv = cb(x:x+20, y:y+20, z:z+20); sumbv = sum(bv);
    if ((b(x,y,z) * sumbv / sum(cv*bv) > ntf(1) && sumbv > 1000 && a(x,y,z) > ntf(2)) || a(x,y,z) > ntf(3))
        spots(count,:) = [x,y,z,double(a(x,y,z))]; count = count+1;
    end
end
