# Supplementary material for: Visualizing and Quantifying mRNA Localization at the Invasive Front of 3D Cancer Spheroids
Source: Methods Mol Biol. Author manuscript; Available in PMC 2023 Aug 9. (PMC10411857; doi:10.1007/978-1-0716-2887-4_16)
Supplement: isodata_threshold_3D.m [file NIHMS1919106-supplement-isodata_threshold_3D_m.m]

%.m function to perform isodata thresholding of a 3D image
%
%Run under MATLAB 7.6.0.324 (R2008a)and DIPimage 2.7
%Required MATLAB boxes: NONE
%
%INPUTS AS FUNCTION ARGUMENTS
%(1) name_of_input_image  Name of 4D image stored as a stacked tif file.
%(2) name_of_output_image.  Only the segmented nucleus channel is saved in
%.mat format.
%
%Assumptions:
%(1) Image is 4D, x, y z and color
%(2) Image is ordered as follow: channel 1: nuclei, channel 2: cell surface
%marker, channel 3: RNA of interest, channel 4 is the control RNA.
%
% Algorithm does a median filtering before isodata thresholding.
% Algorithm does slice by slice thresholding (not true 3D).
%
% Stephen Lockett, Leidos Biomedical Research (c) 2016
%
function isodata_threshold_3D(name_of_image_file, segmented_nuclei)
%
iminfo = dipio_imagefilegetinfo(name_of_image_file,[],1);
numims = iminfo.numberOfImages;
sz = iminfo.size;
tiffstack = zeros(sz(2),sz(1),numims);
disp('Reading tiff stack ...')
for i = 1:numims
    tiffstack(:,:,i) = imread(name_of_image_file,i);
end
nuc = dip_image(tiffstack(:,:,1:4:end));

disp('Segmenting nuclei.');
nucmed = medif(nuc,4,'elliptic');
xsiz = size(nucmed,1); ysiz = size(nucmed,2); zsiz = size(nucmed,3);
threshnuc = newim([xsiz, ysiz, zsiz], 'bin');
for i=0:zsiz - 1
    seg = threshold(squeeze(nucmed(:,:,i)), 'isodata', Inf);
    threshnuc(:,:,i) = seg;
end
%
save(segmented_nuclei, 'threshnuc');
