# Supplementary material for: Visualizing and Quantifying mRNA Localization at the Invasive Front of 3D Cancer Spheroids
Source: Methods Mol Biol. Author manuscript; Available in PMC 2023 Aug 9. (PMC10411857; doi:10.1007/978-1-0716-2887-4_16)
Supplement: find_peaks_above_noise_threshold.m [file NIHMS1919106-supplement-find_peaks_above_noise_threshold_m.m]

%.m function to find peaks above a given noise threshold
%
%Run under MATLAB 7.6.0.324 (R2008a)and DIPimage 2.7
%
%INPUTS AS FUNCTION ARGUMENTS
%(1) input_image  Name of 4D image stored in stacked TIFF format.
%(2) noise_threshold_factor: Three element variable  (i) Ratio of intensity of peak to surrounding background (recommend
%10), (ii) minimum allowed pesk intensity and (iii) always a peak if above maximum.
%(3) type_of_spots 1 = test, 2 = control
%(4) name of output spreadsheet
%
%OUTPUT
%Excel spreadsheet of the tabulated x, y, z coordinates of the detected
%spots.
%
%Assumptions:
%(1) Image is 4D, x, y z and color
%(2) Correct channel is the third
%(3) Voxel size is half the PSF width in the x, y, z dimensions
%
% Stephen Lockett, Leidos Biomedical Research (c) 2016
%
function find_peaks_above_noise_threshold(name_of_image_file, noise_threshold_factor, typespots, spots_spreadsheet)
%
iminfo = dipio_imagefilegetinfo(name_of_image_file,[],1);
numims = iminfo.numberOfImages;
sz = iminfo.size;
tiffstack = zeros(sz(2),sz(1),numims);
disp('Reading tiff stack ...')
for i = 1:numims
    tiffstack(:,:,i) = imread(name_of_image_file,i);
end
if typespots == 1
    a = dip_image(tiffstack(:,:,3:4:end));
else
    a = dip_image(tiffstack(:,:,4:4:end));
end
%
disp('Filtering image');
xsiz = size(a,1); ysiz = size(a,2); zsiz = size(a,3);
b = gaussf(medif(a,4,'elliptic'),1,'best');  % cleaned up original 3D image
c = maxima(b,1,1);  % now have all possible peaks
pos = find(double(c)); possiz = size(pos,1);
d = xor(dilation(c,10,'elliptic'), dilation(c,20,'elliptic'));
bb = dip_image(zeros(ysiz+ 20,xsiz+ 20, zsiz+ 20),'bin');
cb = dip_image(zeros(ysiz+ 20,xsiz+ 20, zsiz+ 20),'uint16');
bb(10:xsiz+9,10:ysiz+9, 10:zsiz+9) = d;
cb(10:xsiz+9,10:ysiz+9, 10:zsiz+9) = a;
%
disp('Going through each spot and save it if above "noise_threshold_factor"');
%
bv = dip_image(zeros(21,21,21),'bin');
cv = dip_image(zeros(21,21,21),'uint16');
count = 1;
for i=1:possiz
    p = pos(i) - 1; z = floor(p/ysiz/xsiz); p = p - z*xsiz*ysiz; x = floor(p/ysiz); y = p - x*ysiz;
    bv = bb(x:x+20, y:y+20, z:z+20); cv = cb(x:x+20, y:y+20, z:z+20); sumbv = sum(bv);
    if (b(x,y,z) * sumbv / sum(cv*bv) > noise_threshold_factor(1) && sumbv > 1000 && a(x,y,z) > noise_threshold_factor(2) || a(x,y,z) > noise_threshold_factor(3))
        output(count,:) = [x,y,z, double(a(x,y,z))]; count = count+1;
    end
end
disp('Writing out results to spreadsheet');
% was xlswrite(spots_spreadsheet, output);
fid = fopen(spots_spreadsheet, 'a'); fprintf(fid,'%f\t%f\t%f\t%f\n', output'); fclose(fid);
