# Supplementary material for: Visualizing and Quantifying mRNA Localization at the Invasive Front of 3D Cancer Spheroids
Source: Methods Mol Biol. Author manuscript; Available in PMC 2023 Aug 9. (PMC10411857; doi:10.1007/978-1-0716-2887-4_16)
Supplement: dipstart.m [file NIHMS1919106-supplement-dipstart_m.m]

addpath('/Applications/dip/common/dipimage');
dip_initialise;
dipsetpref('imagefilepath', '/Applications/dip/images');
