# Supplementary material for: Visualizing and Quantifying mRNA Localization at the Invasive Front of 3D Cancer Spheroids
Source: Methods Mol Biol. Author manuscript; Available in PMC 2023 Aug 9. (PMC10411857; doi:10.1007/978-1-0716-2887-4_16)
Supplement: Analysis_from_raw_data.R [file NIHMS1919106-supplement-Analysis_from_raw_data_R.r]

#copy the pathname of the file you would like to analyze (must be a CSV)
data <- read.csv(file = "/Users/milis/Desktop/Methods in Mol Biol/RStudio scripts/Raw-example data.csv")

#copy the pathname of the folder you would like all output files to be saved to
setwd("/Users/milis/Desktop/Methods in Mol Biol/RStudio scripts")

#only need to run these the very first time you run the script
install.packages("ggplot2")
install.packages("plyr")

#run the rest of the script
library("ggplot2")
library("plyr")

colnames(data)
length(unique(data$Image))

i <- 0 
l <- length(unique(data$Image))
j <- 1
j2 <- 1
counter <- 1
apicaldog <- matrix(ncol = l, nrow = 1000)
nucleardog <- matrix(ncol = l, nrow = 1000)
rna1dog <- matrix(ncol = l, nrow = 1000)
rna2dog <- matrix(ncol = l, nrow = 1000)
rna1counter <- 1
rna2counter <- 1

while(i < length(data$Image)){
  p <- i+1
  j <- data[p,9]
  j <- as.numeric(j)
  
  if(j2 != j) {
    counter <- 1
    rna1counter <- 1
    rna2counter <- 1
  }
  
  apicaldog[counter,j] <- data[p,4]
  nucleardog[counter,j] <- data[p,6]
  
  if(data[p,8] == "1"){
    rna1dog[rna1counter,j] <- data[p,6]
    rna1counter <- rna1counter +1
    
  }
  
  if(data[p,8] == "2"){
    rna2dog[rna2counter,j] <- data[p,6]
    rna2counter <- rna2counter +1
  }
  
  counter <- counter + 1
  j2 <- data[p,9]
  j2 <- as.numeric(j2)
  i <- i+1
  
}

dog_total <- apicaldog + nucleardog
means <- colMeans(dog_total, na.rm = TRUE)


i <- 0
rna1_norm <- matrix(ncol = l, nrow = 1000)
rna2_norm <- matrix(ncol = l, nrow = 1000)

while(i < (l + 1)){
  a <- means[i]
  a <- as.numeric(a)
  rna1_norm[,i] <- rna1dog[,i]/a
  rna2_norm[,i] <- rna2dog[,i]/a
  
  i = i + 1
}

#calculates mean distance of RNA1 and RNA2 for each image, and exports a csv file of mean distances
rna1_means <- colMeans(rna1_norm, na.rm = TRUE)
rna2_means <- colMeans(rna2_norm, na.rm = TRUE)
image_means <- data.frame(rna1_means)
image_means$newcolumn <- rna2_means
colnames(image_means) <- c("RNA1 Means", "RNA2 Means")
write.csv(image_means, file = "Image Means.csv")

rna1_vector <- as.vector(rna1_norm)
rna1_final_distances <- na.omit(rna1_vector)
rna1_final_distances <- replace(rna1_final_distances, rna1_final_distances>1, 1)
rna1_final_distances <- replace(rna1_final_distances, rna1_final_distances<0, 0)
hist(rna1_final_distances,
     main = "RNA1 Distribution in leader MDA-MB-231s", 
     xlab = "Normalized Distance from Invasive Edge",
     ylab = 'Number of RNAs',
     border = "red", 
     col = "cyan")

rna2_vector <- as.vector(rna2_norm)
rna2_final_distances <- na.omit(rna2_vector)
rna2_final_distances <- replace(rna2_final_distances, rna2_final_distances>1, 1)
rna2_final_distances <- replace(rna2_final_distances, rna2_final_distances<0, 0)
hist(rna2_final_distances,
     main = "RNA2 Distribution in leader MDA-MB-231s", 
     xlab = "Normalized Distance from Invasive Edge",
     ylab = 'Number of RNAs',
     border = "black", 
     col = "magenta")

rna1_rna2 <- list(rna1_final_distances, rna2_final_distances)

#converts all normalized distance values into a data frame for graphing, and exports a csv file of all normalized distances
rna2_final_distances <- as.data.frame(rna2_final_distances)
rna2_final_distances$newcolumn <- "RNA2"
colnames(rna2_final_distances) <- c("NormalizedDistance", "Type")

rna1_final_distances <-as.data.frame(rna1_final_distances)
rna1_final_distances$newcolumn <- "RNA1"
colnames(rna1_final_distances) <- c("NormalizedDistance", "Type")

combined_dat <- rbind(rna2_final_distances, rna1_final_distances)
write.csv(combined_dat, file = "All RNA Values.csv")

#finding median based on the means of inidividual images, to display on graph
rna1_means <- rna1_means[!is.na(rna1_means)]
yyy <- as.vector(rna1_means)
rna1_means <- as.data.frame(rna1_means)
rna1_means$newcolumn <- "RNA1"
colnames(rna1_means) <- c("NormalizedDistance", "Type")

rna2_means <- rna2_means[!is.na(rna2_means)]
zzz <- as.vector(rna2_means)
rna2_means <- as.data.frame(rna2_means)
rna2_means$newcolumn <- "RNA2"
colnames(rna2_means) <- c("NormalizedDistance", "Type")

combined_means <- rbind(rna1_means, rna2_means)
ccat <- ddply(combined_means, "Type", summarize, Distance.median=median(NormalizedDistance))

#defining colors of each group on the graphs
group.colors <- c(RNA1 = "cyan1", RNA2 = "magenta")

#Wilcoxon matched-pairs signed rank test
wilcox <- wilcox.test(yyy, zzz, paired = TRUE)
p_value <- wilcox$p.value

xyz <- data.frame(yyy,zzz)
wilcox.test(xyz$yyy, xyz$zzz, paired = TRUE)

tiff('RNA1_RNA2.tiff', units="in",width=9, height=5, res=300)

#plots a smoothed version of histogram based on kernel density estimate and mean of each image, displays median value of image means on graph
#YOU MUST MANUALLY CHANGE THE P-VALUE EACH TIME YOU RUN THE SCRIPT
ggplot(data = combined_means, aes(x = NormalizedDistance, fill = Type)) + 
  geom_density(alpha = 0.3) +
  labs(title = "RNA Localization in Invading MD231s", x = "Normalized Distance from Invasive Edge", y = "Probability Density", fill="RNA") +
  theme(plot.title = element_text(hjust = 0.5, size = 26), axis.text = element_text(size=20), axis.title = element_text(size=24), 
        legend.key.size = unit(1.7, "cm"), legend.text = element_text(size = 24), legend.title = element_text(size = 24)) +
  scale_fill_manual(values=group.colors) +
  geom_vline(data = ccat, aes(xintercept=Distance.median, color = Type), linetype = "dashed", size = 1, colour = group.colors) +
  scale_x_continuous(limits=c(0, 1), breaks = c(0,0.2,0.4,0.6,0.8,1.0)) +
  annotate("text", -Inf, Inf, label = "Wilcoxon \n p = 0.0004", size = 8, hjust = 0, vjust = 1)

dev.off()
